# Supplementary material for: Genomic landscape and chronological reconstruction of driver events in multiple myeloma
Source: Nat Commun. 2019 Aug 23;10:3835. doi: 10.1038/s41467-019-11680-1 (PMC6707220; doi:10.1038/s41467-019-11680-1)
Supplement: Supplementary file 7 — Supplementary Data 4 [file 41467_2019_11680_MOESM7_ESM.xlsx]

## Sheet: PD26400
Cluster_N	PD26400a	PD26400c	estimated.no.of.mutations	no.of.mutations.assigned
1	0.0926923	0.302541	474.864	468
2	0.193288	0.985971	662.463	666
3	0.85375	0.154388	2.3175	2
4	0.559787	0.988982	916.824	885
5	0.428904	0.986874	240.865	0
6	1.11061	0.216978	1.96656	1
7	0.988659	0.991673	5229.7	5507

## Sheet: PD26401
Cluster_N	PD26401a	PD26401c	estimated.no.of.mutations	no.of.mutations.assigned
1	0.381687	0.463599	3660.36	3770
2	0.744411	0.71946	196.716	3
3	0.98563	0.989388	2872.93	2957

## Sheet: PD26402
Cluster_N	PD26402a	PD26402c	estimated.no.of.mutations	no.of.mutations.assigned
1	0.0867057	0.416284	1017.32	1022
2	0.568844	0.954687	7.44625	0
3	1.00489	1.28145	5027.24	5030

## Sheet: PD26403
Cluster_N	PD26403a	PD26403c	PD26403d	estimated.no.of.mutations	no.of.mutations.assigned
1	0.0487851	0.0133475	0.852935	3448.69	3450
2	0.132223	0.782438	0.00481966	1180.13	1178
3	0.422605	0.0114611	0.00393624	282.941	283
4	0.438375	0.470737	0.492739	27.5575	29
5	0.543629	0.943895	0.971937	436.692	269
6	0.984464	0.989429	0.99598	5685.99	5853

## Sheet: PD26404
Cluster_N	PD26404a	PD26404c	estimated.no.of.mutations	no.of.mutations.assigned
1	0.311932	0.240683	47.855	48
2	0.522488	0	0.04375	0
3	0.991859	0.986553	4135.1	4135

## Sheet: PD26405
Cluster_N	PD26405a	PD26405c	estimated.no.of.mutations	no.of.mutations.assigned
1	0.352477	0.402737	1380.5	1490
2	0.599414	0.644359	439.678	214
3	0.976202	0.997284	3983.82	4100

## Sheet: PD26406
Cluster_N	PD26406a	PD26406c	estimated.no.of.mutations	no.of.mutations.assigned
1	0.0801669	0.387759	123.071	101
2	0.0794008	0.868464	1007.96	1011
3	0.490911	0.0350828	561.655	562
4	0.649382	0.746201	13.2144	0
5	0.948943	1.00681	3177.1	3209

## Sheet: PD26407
Cluster_N	PD26407a	PD26407c	estimated.no.of.mutations	no.of.mutations.assigned
1	0.273857	0.354354	242.171	236
2	0.770162	0.665867	3.15958	0
3	1.00542	1.00672	2290.67	2300

## Sheet: PD26408
Cluster_N	PD26408a	PD26408c	estimated.no.of.mutations	no.of.mutations.assigned
1	0.471274	0.161053	794.384	787
2	0.566428	0.858527	1391.7	1250
3	1.0188	1.04631	3607.92	3757

## Sheet: PD26409
Cluster_N	PD26409a	PD26409c	estimated.no.of.mutations	no.of.mutations.assigned
1	0.239261	0.459036	817.465	817
2	0.446256	0	0.01875	0
3	0.97121	0.979938	3967.52	3968

[truncated: 19 more sheets: PD26410, PD26411, PD26412, PD26414, PD26415, PD26416, PD26418, PD26419, PD26420, PD26422, PD26423, PD26424, PD26425, PD26426, PD26427, PD26428, PD26429, PD26432, PD26435]
